# Supplementary material for: Relation of income to trends in well-being by age: implications for the future older “forgotten” lower middle class
Source: Health Aff Sch. 2025 Jan 9;3(2):qxae183. doi: 10.1093/haschl/qxae183 (PMC11829254; doi:10.1093/haschl/qxae183)
Supplement: qxae183_Supplementary_Data [file qxae183_supplementary_data.zip]

Archive with 2 entries (2 files):
- HealthAffairsScholar_WellbeingTrends_Supplemental_R1.docx
- HealthAffairsScholar_WellbeingTrends_coi_disclosure-combined.pdf
